# Supplementary material for: SARS-CoV-2 quantitative real time PCR and viral loads analysis among asymptomatic and symptomatic patients: an observational study on an outbreak in two nursing facilities in Campania Region (Southern Italy)
Source: Infect Agent Cancer. 2021 Jun 22;16:45. doi: 10.1186/s13027-021-00388-x (PMC8218569; doi:10.1186/s13027-021-00388-x)
Supplement: Supplementary file 1 — Additional file 1. [file 13027_2021_388_MOESM1_ESM.xlsx]

## Sheet: positive data
num		AGE	LOCATION	POSITION	SYMPTOMS AT SAMPLING TIME	SYMPTOM DEVELOPMENT	SYMPTOMS	LONG-TERM FOLLOW-UP	SEROLOGICAL TEST (IgG)	COMORBIDITIES
1	188000	79	REHAB CENTER	PATIENT	NO
2	820000	80	REHAB CENTER	PATIENT	YES		fever-cough-dyspnea	ASTHENIA-SHORTNESS OF BREATH	X	HYPERTENSION
3	181.07	63	REHAB CENTER	PATIENT	YES		fever-cough-dyspnea			COPD
4	19000	64	REHAB CENTER	PATIENT	NO	YES	fever-cough-dyspnea		X	DIABETES-HYPERTENSION
5	663000	78	REHAB CENTER	PATIENT	YES		fever-cough-dyspnea	re-infection (181 days)		DIABETES-HYPERTENSION
6	61700	60	REHAB CENTER	PATIENT	YES		fever-cough-dyspnea			DIABETES-HYPERTENSION
7	75900	35	REHAB CENTER	PATIENT	YES		fever-cough-dyspnea-gastroenteritis	ASTHENIA-SHORTNESS OF BREATH
8	2.39	75	REHAB CENTER	PATIENT	YES		fever-cough-dyspnea-gastroenteritis
9	54800	86	REHAB CENTER	PATIENT	NO	YES	fever-cough-dyspnea			DIABETES-HYPERTENSION
10	39000	87	REHAB CENTER	PATIENT	YES		fever-cough-dyspnea			COPD
11	30.27	58	REHAB CENTER	PATIENT	YES		fever-cough-dyspnea			HYPERTENSION
12	180000	75	REHAB CENTER	PATIENT	YES		fever-cough-dyspnea	DECEASED		DIABETES-HYPERTENSION
13	118000	74	REHAB CENTER	PATIENT	YES		fever-cough
14	6300	78	REHAB CENTER	PATIENT	YES		fever-cough-dyspnea			HYPERTENSION
15	870.24	85	REHAB CENTER	PATIENT	YES		fever-severe dyspnea			COPD
16	7800	84	REHAB CENTER	PATIENT	YES		fever-cough-dyspnea
17	240.48	77	REHAB CENTER	PATIENT	YES		fever-asthenia			DIABETES-HYPERTENSION
18	185000	82	REHAB CENTER	PATIENT	YES		fever-asthenia-gastroenteritis	re-infection (58 days)		HYPERTENSION
19	136000	75	REHAB CENTER	PATIENT	YES		fever
20	8440	64	REHAB CENTER	HEALTH WORKER	NO	YES	fever-cough-dyspnea-gastroenteritis	ASTHENIA-SHORTNESS OF BREATH	X
21	43800	27	REHAB CENTER	HEALTH WORKER	NO				X
22	533.26	62	REHAB CENTER	HEALTH WORKER	NO	YES	fever-asthenia-cephalgia		X
23	112000	81	REHAB CENTER	PATIENT	NO			DECEASED		DIABETES-HYPERTENSION
24	890000	76	REHAB CENTER	PATIENT	NO					COPD
25	72000	75	REHAB CENTER	PATIENT	NO					DIABETES-HYPERTENSION
26	42600	65	REHAB CENTER	PATIENT	NO			re-infection (38 days)	X	HYPERTENSION
27	100000	81	REHAB CENTER	PATIENT	NO				X
28	20900	74	REHAB CENTER	PATIENT	NO				X
29	110000	25	REHAB CENTER	HEALTH WORKER	NO
30	461000	69	REHAB CENTER	PATIENT	NO
31	138000	73	REHAB CENTER	PATIENT	NO				X
32	1850	79	REHAB CENTER	PATIENT	NO			DECEASED
33	13000	81	REHAB CENTER	PATIENT	NO
34	3720	83	REHAB CENTER	PATIENT	YES		fever-severe dyspnea	DECEASED		DIABETES-HYPERTENSION
35	154.09	74	REHAB CENTER	PATIENT	NO			DECEASED
36	8270	77	REHAB CENTER	PATIENT	NO				X
37	5.53	57	REHAB CENTER	PATIENT	YES		fever-dyspnea			DIABETES-HYPERTENSION
38	37900	80	REHAB CENTER	PATIENT	NO			DECEASED
39	635000	66	REHAB CENTER	PATIENT	NO
40	628000	49	REHAB CENTER	PATIENT	NO				X
41	1110	70	REHAB CENTER	PATIENT	YES		fever-asthenia-cephalgia		X
42	117.82	94	REHAB CENTER	PATIENT	YES		fever-asthenia-cephalgia		X
43	15.49	76	REHAB CENTER	PATIENT	YES		fever-asthenia-cephalgia-gastroenteritis		X	HYPERTENSION
44	117000	56	REHAB CENTER	PATIENT	YES		fever-asthenia-cephalgia
45	8080	77	REHAB CENTER	PATIENT	YES		fever-severe dyspnea	DECEASED		DIABETES-HYPERTENSION
46	205.61	88	REHAB CENTER	PATIENT	YES					HYPERTENSION
47	34.83	68	REHAB CENTER	PATIENT	YES		fever-asthenia-cephalgia
48	146.67	86	REHAB CENTER	PATIENT	YES		fever		X	HYPERTENSION
49	486.51	78	REHAB CENTER	PATIENT	NO	YES	fever-severe dyspnea			COPD
50	401.25	86	REHAB CENTER	PATIENT	NO	YES	fever-cough-dyspnea			DIABETES-HYPERTENSION
51	27000	57	NURSING	HEALTH WORKER	YES	UNKNOWN
52	9.84	73	NURSING	PATIENT	YES		fever-gastroenteritis		X	PSYCHOSIS
53	2.52	78	NURSING	PATIENT	YES				X	SENILE DEMENTIA
54	78.9	81	NURSING	PATIENT	YES		appetite loss		X	ALZHEIMER
55	41.8	90	NURSING	PATIENT	YES				X	SENILE DEMENTIA
56	4.49	85	NURSING	PATIENT	YES		fever-appetite loss-dyspnea	HOSPITALIZATION	X	COPD-PARKINSON
57	11900	70	NURSING	PATIENT	YES				X	SEVERE RETARDATION
58	119	87	NURSING	PATIENT	YES		appetite loss-dyspnea		X	RETARDATION-HYPERTENSION
59	4.48	83	NURSING	PATIENT	YES		fever-appetite loss-dyspnea	DECEASED		ALZHEIMER
60	54.7	91	NURSING	PATIENT	YES				X	SENILE DEMENTIA
61	216	51	NURSING	HEALTH WORKER	YES	UNKNOWN
62	28.8	73	NURSING	PATIENT	YES		fever-appetite loss-dyspnea-gastroenteritis		X	ALZHEIMER
63	11.6	88	NURSING	PATIENT	YES		fever-appetite loss-dyspnea	DECEASED		SENILE DEMENTIA
64	108	52	NURSING	HEALTH WORKER	YES	UNKNOWN
65	2.33	59	NURSING	PATIENT	YES				X	HYPERTENSION-EPILEPSY
66	45.4	38	NURSING	HEALTH WORKER	NO	UNKNOWN
67	43.9	57	NURSING	HEALTH WORKER	YES	UNKNOWN
68	31.9	94	NURSING	PATIENT	YES			DECEASED		CEREBRAL ISCHAEMIA
69	24.7	77	NURSING	PATIENT	YES				X	RETARDATION
70	67.6	32	NURSING	HEALTH WORKER	YES	UNKNOWN
71	509	78	NURSING	PATIENT	YES		appetite loss		X	RETARDATION
72	827	80	NURSING	PATIENT	YES		fever		X	ALZHEIMER
73	37.9	76	NURSING	PATIENT	YES				X	COPD-CEREBRAL ISCHAEMIA-SENILE DEMENTIA
74	10.7	78	NURSING	PATIENT	YES				X	ALZHEIMER
75	12	56	NURSING	PATIENT	YES		fever-gastroenteritis		X	TETRAPARESIS
76	3.35	95	NURSING	PATIENT	YES				X	SENILE DEMENTIA
77	58.7	52	NURSING	HEALTH WORKER	YES	UNKNOWN
78	28.1	95	NURSING	PATIENT	YES		appetite loss		X	SENILE DEMENTIA
79	43.4	84	NURSING	PATIENT	NO	YES	fever-dyspnea-gatroenteritis	DECEASED		INTRACRANIAL MENINGIOMA
80	459	52	NURSING	HEALTH WORKER	NO	UNKNOWN
81	1410	31	NURSING	HEALTH WORKER	YES	UNKNOWN
82	7.39	27	NURSING	HEALTH WORKER	YES	UNKNOWN
83	4.85	72	NURSING	PATIENT	YES				X	SENILE DEMENTIA-DIABETES-COPD- HYPERTENSION
84	6.57	37	NURSING	HEALTH WORKER	YES	UNKNOWN
85	54.8	88	NURSING	PATIENT	YES				X	DEPRESSION SYNDROME- SENILE DEMENTIA
86	1570000	88	NURSING	PATIENT	YES				X	HYPERTENSION-ARTHROSIS
87	39.8	32	NURSING	HEALTH WORKER	YES	UNKNOWN
88	1390	87	NURSING	PATIENT	YES				X	SENILE DEMENTIA-EPILEPSY
89	59.5	31	NURSING	HEALTH WORKER	YES	UNKNOWN
90	33.7	96	NURSING	PATIENT	YES			DECEASED	X	CEREBRAL ISCHAEMIA-HYPERTENSION-DIABETES-HYPOACUSIS-MONOLATERAL BLINDNESS
91	358	91	NURSING	PATIENT	YES				X	SENILE DEMENTIA-PSYCOSIS-COPD-HYPERTENSION-GOITRE
